# Supplementary material for: Magnetic resonance imaging parameters on lacrimal gland in thyroid eye disease: a systematic review and meta-analysis
Source: BMC Ophthalmol. 2023 Aug 8;23:347. doi: 10.1186/s12886-023-03008-x (PMC10408192; doi:10.1186/s12886-023-03008-x)
Supplement: Supplementary file 1 — Additional file 1. [file 12886_2023_3008_MOESM1_ESM.xls]

## Sheet: Supplementary Table 1
	No.	Author (year)	Selection (max 5*)												Comparability (max 2*)		Outcome (max 3*)							Total no. of stars
			(1) Representativeness of the sample				(2) Sample size		(3) Non-respondents			(4) Ascertainment of the exposure (risk factor)			(1) The subjects in different outcome groups are comparable, based on the study design or analysis. Confounding factors are controlled.		(1) Assessment of the outcome					(2) Statistical test
			(a) Truly representative of the average in the target population. * (all subjects or random sampling)	(b) Somewhat representative of the average in the target population. * (non-random sampling)	(c) Selected group of users (convenience sample).	(d) No description of the sampling method.	(a) Justified and satisfactory (include sample size calculation). *	(b) Not justified.	(a) Satisfactory response rate of respondents and non-respondents, and the comparability of their characteristics established. *	(b) Unsatisfactory response rate of respondents and non-respondents, and unsatisfactory comparability of their characteristics.	(c) No description of the response rate or the characteristics of the respondents and the non-respondents.	(a) Validated measurement tool. ** (CAS included)	(b) Non-validated measurement tool, but available or described tool.*	(c) No description of the measurement tool.	(a) Confounding factors e.g. age, sex adjusted. **	(b) Confounding factors not adjusted. *	(a) Independent blinded assessment, corrected for intra/inter-observer variability. **	(b) Independent blinded assessment, not corrected for intra/inter-observer variability. *	(c) Unblinded assessment/ no blining status, corrected for intra/inter-observer variability. *	(d) Unblinded assessment/ no blinidng status, not corrected for intra/inter-observer variability.	(d) No description on the outcome measurement.	(a) Clearly described and appropriate statistical test for data analysis, and the measurement of the association is presented (CI, p-value). *	(b) Statistical test is inappropriate, not described or incomplete.
	1	D. Huang (2014)	/	/	/	-	/	-	*	/	/	**	/	/	**	/	/	/	/	/	-	*	/	6
	2	C. Gagliardo (2020)	/	/	-	/	/	-	*	/	/	**	/	/	**	/	/	/	*	/	/	*	/	7
	3	L. Chen (2021)	/	/	-	/	/	-	*	/	/	**	/	/	**	/	**	/	/	/	/	*	/	8
	4	D. Wu (2021)	/	/	-	/	/	-	*	/	/	**	/	/	**	/	**	/	/	/	/	*	/	8
	5	H. Hu (2016)	/	*	/	/	/	-	*	/	/	**	/	/	**	/	/	/	*	/	/	*	/	8
	6	Y. Gao (2022)	/	/	-	/	/	-	*	/	/	**	/	/	**	/	**	/	/	/	/	*	/	8
	7	A. A. Razek (2019)	/	/	-	/	/	-	*	/	/	**	/	/	**	/	/	*	/	/	/	*	/	7
	8	H. Hu (2020)	/	/	-	/	/	-	*	/	/	**	/	/	**	/	**	/	/	/	/	*	/	8
	9	L. Rui (2021)	/	/	/	-	/	-	*	/	/	**	/	/	**	/	**	/	/	/	/	*	/	8
	Supplementary Table 1. Risk of bias summary with detailed criteira of each item.
	This scale is adopted from the Newcastle-Ottawa Scale (NOS) for cohort studies to assess the quality of cross-sectional studies for the systematic review, “Are Healthcare Workers’ Intentions to Vaccinate Related to their Knowledge, Beliefs and Attitudes? A Systematic Review”
